# Supplementary material for: Molecular Cytogenetic Identification of the Wheat–Dasypyrum villosum T3DL·3V#3S Translocation Line with Resistance against Stripe Rust
Source: Plants (Basel). 2022 May 18;11(10):1329. doi: 10.3390/plants11101329 (PMC9145344; doi:10.3390/plants11101329)
Supplement: Supplementary file 1 [file plants-11-01329-s001.zip]

Archive with 2 entries (2 files):
- Figure S1.jpeg
- Figure S2.jpeg
